# Supplementary material for: CHOPER Filters Enable Rare Mutation Detection in Complex Mutagenesis Populations by Next-Generation Sequencing
Source: PLoS One. 2015 Feb 18;10(2):e0116877. doi: 10.1371/journal.pone.0116877 (PMC4333345; doi:10.1371/journal.pone.0116877)
Supplement: S2 File — (ZIP) [file pone.0116877.s002.zip]

Archive with 17 entries (14 files):
- S2_File/
- S2_File/Figure A.tif
- S2_File/Figure B.tif
- __MACOSX/
- __MACOSX/S2_File/
- __MACOSX/S2_File/._Figure B.tif
- S2_File/Figure C.tif
- S2_File/Figure D.tif
- S2_File/Figure E.tiff
- __MACOSX/S2_File/._Figure E.tiff
- S2_File/Figure F.tif
- __MACOSX/S2_File/._Figure F.tif
- S2_File/Figure G.tiff
- __MACOSX/S2_File/._Figure G.tiff
- S2_File/Figure H.tiff
- __MACOSX/S2_File/._Figure H.tiff
- __MACOSX/._S2_File
